# Supplementary material for: Myocardial Hypertrophy and Compensatory Increase in Systolic Function in a Mouse Model of Oxidative Stress
Source: Int J Mol Sci. 2021 Feb 18;22(4):2039. doi: 10.3390/ijms22042039 (PMC7921997; doi:10.3390/ijms22042039)
Supplement: Supplementary file 1 [file ijms-22-02039-s001.zip]

Archive with 4 entries (4 files):
- 0000000-Supplemental figures/Slide1.TIF
- 0000000-Supplemental figures/Slide2.TIF
- 0000000-Supplemental figures/Slide3.TIF
- 0000000-Supplemental figures/Slide4.TIF
